# Supplementary material for: Chronic Administration of Non-Constitutive Proteasome Inhibitor Modulates Long-Term Potentiation and Glutamate Signaling-Related Gene Expression in Murine Hippocampus
Source: Int J Mol Sci. 2023 May 3;24(9):8172. doi: 10.3390/ijms24098172 (PMC10179285; doi:10.3390/ijms24098172)
Supplement: Supplementary file 1 [file ijms-24-08172-s001.zip]

Archive with 1 entries (1 files):
- ijms-2367264-supplementary.pdf
